# Supplementary material for: Sea-level stands from the Western Mediterranean over the past 6.5 million years
Source: Sci Rep. 2021 Jan 21;11:261. doi: 10.1038/s41598-020-80025-6 (PMC7820252; doi:10.1038/s41598-020-80025-6)
Supplement: Supplementary file 2 — Supplementary Table S1. [file 41598_2020_80025_MOESM2_ESM.xls]

## Sheet: Information
	All errors reported in Table S1 are 2-sigma absolute or 2-sigma % errors.
	The highlighted data were used to construct the isochron ages used in the paper.
	Striked-through data were rejected in the construction of isochron ages.
	These final results assume an initial δ234U of 750 ‰.
	References for this data:
	Dumitru et al., this study
	also see:
	Polyak, VJ, Onac, BP, Fornós, JJ, Hay, C, Asmerom, Y, Dorale, JA, Ginés, J, Tuccimei, P, and Ginés, A, 2018,
	A highly resolutved record of relative sea level in the western Mediterranean Sea during the last interglacial period,
	Nature Geoscience, vol. 11, 860-864.
	Dumitru, O.A., Austermann, J., Polyak, V.J., Fornos, J.J., Asmerom, Y., Gines, J., Gines, A. and Onac, B.P. (2019)
	Constraints on global mean sea level during Pliocene warmth.
	Nature 574, 233-236.

## Sheet: PlotDat4
Source sheet	Table S1 - U-Th-Pb dataset	490.424	0.570068	441.456	0.59	495.614	0.570068	506.076	0.564652	482.153	0.574862	510.448	0.56298	530.993	0.554932	540.435	0.552716	468.856	0.580048	523.76	0.556987	516.597	0.56263
Plot name	Concordia3	501.346	0.564652	560	0.541384	495.301	0.570961	505.79	0.565418	481.879	0.575544	510.185	0.563638	530.789	0.555533	540.115	0.554302	468.689	0.580592	523.594	0.557502	516.296	0.56333
Plot Type	1	477.602	0.574862			494.399	0.571747	504.969	0.566092	481.089	0.576144	509.426	0.564216	530.201	0.556062	539.193	0.555697	468.209	0.581071	523.116	0.557954	515.429	0.563945
1st free col	25	506.078	0.56298			493.019	0.57233	503.711	0.566592	479.878	0.576589	508.263	0.564644	529.301	0.556455	537.781	0.556732	467.473	0.581426	522.383	0.55829	514.101	0.564402
Sigma Level	2	527.609	0.554932			491.325	0.57264	502.167	0.566858	478.392	0.576826	506.837	0.564873	528.197	0.556663	536.049	0.557283	466.57	0.581615	521.484	0.558469	512.471	0.564645
Absolute Errs	FALSE	535.127	0.552716			489.523	0.57264	500.525	0.566858	476.812	0.576826	505.319	0.564873	527.022	0.556663	534.205	0.557283	465.61	0.581615	520.528	0.558469	510.737	0.564645
Symbol Type	1	466.09	0.580048			487.829	0.57233	498.981	0.566592	475.327	0.576589	503.893	0.564644	525.917	0.556455	532.473	0.556732	464.707	0.581426	519.629	0.55829	509.107	0.564402
Inverse Plot	TRUE	521.006	0.556987			486.448	0.571747	497.723	0.566092	474.116	0.576144	502.731	0.564216	525.017	0.556062	531.061	0.555697	463.971	0.581071	518.896	0.557954	507.778	0.563945
Color Plot	TRUE	511.604	0.56263			485.547	0.570961	496.901	0.565418	473.325	0.575544	501.972	0.563638	524.429	0.555533	530.139	0.554302	463.491	0.580592	518.418	0.557502	506.911	0.56333
3D plot	TRUE	IsoLine	IsoLine			485.234	0.570068	496.616	0.564652	473.051	0.574862	501.708	0.56298	524.225	0.554932	529.819	0.552716	463.324	0.580048	518.252	0.556987	506.61	0.56263
Linear	TRUE					485.547	0.569175	496.901	0.563886	473.325	0.57418	501.972	0.562323	524.429	0.554331	530.139	0.55113	463.491	0.579503	518.418	0.556473	506.911	0.56193
Data Range	U21:Z31					486.448	0.568389	497.723	0.563212	474.116	0.57358	502.731	0.561745	525.017	0.553802	531.061	0.549736	463.971	0.579025	518.896	0.556021	507.778	0.561315
Filled Symbols	FALSE					487.829	0.567806	498.981	0.562712	475.327	0.573135	503.893	0.561316	525.917	0.55341	532.473	0.5487	464.707	0.578669	519.629	0.555685	509.107	0.560858
ConcAge	FALSE					489.523	0.567496	500.525	0.562446	476.812	0.572898	505.319	0.561088	527.022	0.553201	534.205	0.54815	465.61	0.57848	520.528	0.555506	510.737	0.560615
ConcSwap	FALSE					491.325	0.567496	502.167	0.562446	478.392	0.572898	506.837	0.561088	528.197	0.553201	536.049	0.54815	466.57	0.57848	521.484	0.555506	512.471	0.560615
1st Symbol-row	1					493.019	0.567806	503.711	0.562712	479.878	0.573135	508.263	0.561316	529.301	0.55341	537.781	0.5487	467.473	0.578669	522.383	0.555685	514.101	0.560858
						494.399	0.568389	504.969	0.563212	481.089	0.57358	509.426	0.561745	530.201	0.553802	539.193	0.549736	468.209	0.579025	523.116	0.556021	515.429	0.561315
						495.301	0.569175	505.79	0.563886	481.879	0.57418	510.185	0.562323	530.789	0.554331	540.115	0.55113	468.689	0.579503	523.594	0.556473	516.296	0.56193
						495.614	0.570068	506.076	0.564652	482.153	0.574862	510.448	0.56298	530.993	0.554932	540.435	0.552716	468.856	0.580048	523.76	0.556987	516.597	0.56263

## Sheet: PlotDat5
Source sheet	Table S1 - U-Th-Pb dataset	127.87	16.331	0	15.7744	135.523	16.331	192.485	16.5532	210.389	16.6343	83.3497	16.1346	101.567	16.1934	105.229	16.1687	98.8732	16.1784	45.9112	15.962	41.0457	15.9348	55.13	16.0424	82.088	16.1576	38.91	15.9517	26.5278	15.9112	86.0105	16.1517	28.9492	15.8703
Plot name	Isochron4	175.28	16.5532	260	16.9021	135.061	16.3742	191.788	16.5867	209.534	16.6841	83.0134	16.1574	101.1	16.2202	104.757	16.1916	98.5197	16.1982	45.7168	15.9825	40.847	15.9554	54.8241	16.115	81.7541	16.1826	38.7474	15.9749	26.4535	15.9283	85.643	16.1983	28.8757	15.8862
Plot Type	11	178.68	16.6343			133.732	16.4123	189.753	16.6175	207.016	16.7312	82.0448	16.1775	99.756	16.2438	103.437	16.21	97.5294	16.214	45.172	15.9989	40.2902	15.9719	53.967	16.1732	80.7926	16.2046	38.2918	15.9934	26.2451	15.942	84.5849	16.2393	28.6698	15.8989
1st free col	37	77.772	16.1346			131.696	16.4405	186.547	16.643	202.97	16.773	80.5609	16.1924	97.6969	16.2613	101.529	16.2202	96.0982	16.2228	44.3849	16.0079	39.4855	15.981	52.7284	16.2055	79.3195	16.2209	37.6334	16.0037	25.9441	15.9495	82.9637	16.2697	28.3722	15.9059
Sigma Level	2	93.827	16.1934			129.199	16.4555	182.427	16.6613	197.615	16.8074	78.7406	16.2004	95.171	16.2707	99.4111	16.2202	94.5098	16.2228	43.5111	16.0079	38.5925	15.981	51.3536	16.2055	77.5125	16.2296	36.9026	16.0037	25.6099	15.9495	80.9751	16.2858	28.0418	15.9059
Absolute Errs	FALSE	100.47	16.1687			126.541	16.4555	177.728	16.6709	191.239	16.8325	76.8034	16.2004	92.483	16.2707	97.503	16.21	93.0786	16.214	42.724	15.9989	37.7878	15.9719	50.115	16.1732	75.5895	16.2296	36.2442	15.9934	25.3089	15.942	78.8589	16.2858	27.7442	15.8989
Symbol Type	1	95.304	16.1784			124.044	16.4405	172.832	16.6709	184.186	16.8468	74.9831	16.1924	89.9571	16.2613	96.1826	16.1916	92.0883	16.1982	42.1792	15.9825	37.231	15.9554	49.2579	16.115	73.7825	16.2209	35.7886	15.9749	25.1005	15.9283	76.8703	16.2697	27.5383	15.8862
Inverse Plot	FALSE	43.948	15.962			122.008	16.4123	168.133	16.6613	176.836	16.8497	73.4992	16.1775	87.898	16.2438	95.7113	16.1687	91.7348	16.1784	41.9848	15.962	37.0323	15.9348	48.952	16.0424	72.3094	16.2046	35.626	15.9517	25.0262	15.9112	75.2491	16.2393	27.4648	15.8703
Color Plot	TRUE	39.039	15.9348			120.679	16.3742	164.013	16.643	169.586	16.841	72.5306	16.1574	86.5541	16.2202	96.1826	16.1458	92.0883	16.1587	42.1792	15.9416	37.231	15.9143	49.2579	15.9698	71.3479	16.1826	35.7886	15.9286	25.1005	15.8941	74.191	16.1983	27.5383	15.8545
3D plot	FALSE	52.041	16.0424			120.217	16.331	160.807	16.6175	162.826	16.8212	72.1943	16.1346	86.0873	16.1934	97.503	16.1274	93.0786	16.1428	42.724	15.9252	37.7878	15.8978	50.115	15.9116	71.014	16.1576	36.2442	15.9101	25.3089	15.8804	73.8235	16.1517	27.7442	15.8418
Linear	FALSE	76.551	16.1576			120.679	16.2877	158.772	16.5867	156.92	16.7913	72.5306	16.1118	86.5541	16.1665	99.4111	16.1172	94.5098	16.134	43.5111	15.9161	38.5925	15.8886	51.3536	15.8793	71.3479	16.1325	36.9026	15.8998	25.6099	15.8729	74.191	16.1051	28.0418	15.8347
Data Range	Q2:T20	37.268	15.9517			122.008	16.2496	158.075	16.5532	152.188	16.7529	73.4992	16.0917	87.898	16.1429	101.529	16.1172	96.0982	16.134	44.3849	15.9161	39.4855	15.8886	52.7284	15.8793	72.3094	16.1105	37.6334	15.8998	25.9441	15.8729	75.2491	16.0642	28.3722	15.8347
Filled Symbols	FALSE	25.777	15.9112			124.044	16.2214	158.772	16.5197	148.883	16.7081	74.9831	16.0768	89.9571	16.1254	103.437	16.1274	97.5294	16.1428	45.172	15.9252	40.2902	15.8978	53.967	15.9116	73.7825	16.0942	38.2918	15.9101	26.2451	15.8804	76.8703	16.0338	28.6698	15.8418
ConcAge	FALSE	79.917	16.1517			126.541	16.2064	160.807	16.4889	147.186	16.6594	76.8034	16.0689	92.483	16.1161	104.757	16.1458	98.5197	16.1587	45.7168	15.9416	40.847	15.9143	54.8241	15.9698	75.5895	16.0855	38.7474	15.9286	26.4535	15.8941	78.8589	16.0176	28.8757	15.8545
ConcSwap	FALSE	28.207	15.8703			129.199	16.2064	164.013	16.4633	147.186	16.6093	78.7406	16.0689	95.171	16.1161	105.229	16.1687	98.8732	16.1784	45.9112	15.962	41.0457	15.9348	55.13	16.0424	77.5125	16.0855	38.91	15.9517	26.5278	15.9112	80.9751	16.0176	28.9492	15.8703
1st Symbol-row	1	IsoLine	IsoLine			131.696	16.2214	168.133	16.445	148.883	16.5605	80.5609	16.0768	97.6969	16.1254											79.3195	16.0942					82.9637	16.0338
						133.732	16.2496	172.832	16.4354	152.188	16.5157	82.0448	16.0917	99.756	16.1429											80.7926	16.1105					84.5849	16.0642
						135.061	16.2877	177.728	16.4354	156.92	16.4774	83.0134	16.1118	101.1	16.1665											81.7541	16.1325					85.643	16.1051
						135.523	16.331	182.427	16.445	162.826	16.4474	83.3497	16.1346	101.567	16.1934											82.088	16.1576					86.0105	16.1517
								186.547	16.4633	169.586	16.4276
								189.753	16.4889	176.836	16.4189
								191.788	16.5197	184.186	16.4218
								192.485	16.5532	191.239	16.4362
										197.615	16.4612
										202.97	16.4956
										207.016	16.5375
										209.534	16.5846
										210.389	16.6343

## Sheet: PlotDat6
Source sheet	Table S1 - U-Th-Pb dataset	144.372	0.7058	93.3285	0.725	145.481	0.7058	156.765	0.701487	118.313	0.715782	209.071	0.683096	184.678	0.693854	202.08	0.686702	194.208	0.689756	122.455	0.715656	157.406	0.703732
Plot name	Concordia5	155.585	0.701487	230	0.675596	145.372	0.70649	156.648	0.702182	118.226	0.716486	208.912	0.68377	184.497	0.694564	201.83	0.6871	193.968	0.690179	122.305	0.716098	157.208	0.704253
Plot Type	1	117.428	0.715782			145.064	0.707043	156.321	0.702739	117.98	0.717049	208.466	0.684311	183.99	0.695133	201.131	0.68742	193.296	0.690519	121.885	0.716452	156.652	0.704671
1st free col	25	207.463	0.683096			144.619	0.707351	155.848	0.703048	117.625	0.717362	207.821	0.684611	183.257	0.695449	200.12	0.687597	192.324	0.690707	121.278	0.716648	155.85	0.704903
Sigma Level	2	182.851	0.693854			144.126	0.707351	155.323	0.703048	117.231	0.717362	207.106	0.684611	182.444	0.695449	198.998	0.687597	191.246	0.690707	120.605	0.716648	154.959	0.704903
Absolute Errs	FALSE	199.559	0.686702			143.681	0.707043	154.85	0.702739	116.876	0.717049	206.461	0.684311	181.712	0.695133	197.987	0.68742	190.275	0.690519	119.998	0.716452	154.157	0.704671
Symbol Type	1	191.785	0.689756			143.373	0.70649	154.522	0.702182	116.631	0.716486	206.015	0.68377	181.205	0.694564	197.287	0.6871	189.603	0.690179	119.578	0.716098	153.602	0.704253
Inverse Plot	TRUE	120.942	0.715656			143.263	0.7058	154.406	0.701487	116.543	0.715782	205.856	0.683096	181.024	0.693854	197.038	0.686702	189.363	0.689756	119.429	0.715656	153.404	0.703732
Color Plot	TRUE	155.405	0.703732			143.373	0.705109	154.522	0.700793	116.631	0.715079	206.015	0.682421	181.205	0.693145	197.287	0.686303	189.603	0.689333	119.578	0.715214	153.602	0.70321
3D plot	TRUE	IsoLine	IsoLine			143.681	0.704556	154.85	0.700236	116.876	0.714515	206.461	0.681881	181.712	0.692575	197.987	0.685984	190.275	0.688994	119.998	0.71486	154.157	0.702792
Linear	TRUE					144.126	0.704249	155.323	0.699926	117.231	0.714202	207.106	0.681581	182.444	0.69226	198.998	0.685806	191.246	0.688806	120.605	0.714663	154.959	0.70256
Data Range	U32:Z40					144.619	0.704249	155.848	0.699926	117.625	0.714202	207.821	0.681581	183.257	0.69226	200.12	0.685806	192.324	0.688806	121.278	0.714663	155.85	0.70256
Filled Symbols	FALSE					145.064	0.704556	156.321	0.700236	117.98	0.714515	208.466	0.681881	183.99	0.692575	201.131	0.685984	193.296	0.688994	121.885	0.71486	156.652	0.702792
ConcAge	FALSE					145.372	0.705109	156.648	0.700793	118.226	0.715079	208.912	0.682421	184.497	0.693145	201.83	0.686303	193.968	0.689333	122.305	0.715214	157.208	0.70321
ConcSwap	FALSE					145.481	0.7058	156.765	0.701487	118.313	0.715782	209.071	0.683096	184.678	0.693854	202.08	0.686702	194.208	0.689756	122.455	0.715656	157.406	0.703732
1st Symbol-row	1

## Sheet: PlotDat7
Source sheet	Table S1 - U-Th-Pb dataset	424.565	0.595514	240	0.677523	427.576	0.595514	400.855	0.612382	367.099	0.618017	358.529	0.627791	421.972	0.605142	385.064	0.611628	357.951	0.621503	397.773	0.606792	342.214	0.633322	278.128	0.665193	390.382	0.607368	296.78	0.643738	315.557	0.635296	401.987	0.603338
Plot name	Concordia6	398.399	0.612382	460	0.5791	427.278	0.596256	400.612	0.613086	366.821	0.618791	358.295	0.62852	421.61	0.605955	384.797	0.613429	357.716	0.622236	397.498	0.607531	341.985	0.634057	277.985	0.665891	389.955	0.60845	296.475	0.644661	315.19	0.636706	401.526	0.604457
Plot Type	1	364.294	0.618017			426.442	0.596851	399.931	0.61365	366.043	0.619412	357.64	0.629104	420.595	0.606606	384.026	0.615013	357.06	0.622824	396.728	0.608123	341.342	0.634646	277.584	0.66645	388.726	0.609402	295.623	0.645402	314.162	0.637836	400.2	0.605441
1st free col	35	356.169	0.627791			425.235	0.597181	398.946	0.613963	364.918	0.619756	356.694	0.629428	419.129	0.606968	382.846	0.616188	356.112	0.62315	395.614	0.608452	340.413	0.634973	277.005	0.666761	386.842	0.610109	294.39	0.645813	312.677	0.638464	398.168	0.606171
Sigma Level	2	418.315	0.605142			423.895	0.597181	397.852	0.613963	363.67	0.619756	355.644	0.629428	417.501	0.606968	381.397	0.616814	355.059	0.62315	394.379	0.608452	339.383	0.634973	276.362	0.666761	384.531	0.610485	293.023	0.645813	311.028	0.638464	395.676	0.60656
Absolute Errs	FALSE	380.627	0.611628			422.688	0.596851	396.867	0.61365	362.545	0.619412	354.698	0.629104	416.035	0.606606	379.856	0.616814	354.111	0.622824	393.265	0.608123	338.454	0.634646	275.783	0.66645	382.072	0.610485	291.79	0.645402	309.542	0.637836	393.023	0.60656
Symbol Type	1	355.585	0.621503			421.853	0.596256	396.186	0.613086	361.767	0.618791	354.043	0.62852	415.02	0.605955	378.408	0.616188	353.454	0.622236	392.495	0.607531	337.811	0.634057	275.382	0.665891	379.761	0.610109	290.938	0.644661	308.514	0.636706	390.531	0.606171
Inverse Plot	TRUE	394.996	0.606792			421.555	0.595514	395.943	0.612382	361.489	0.618017	353.809	0.627791	414.658	0.605142	377.227	0.615013	353.22	0.621503	392.22	0.606792	337.582	0.633322	275.239	0.665193	377.877	0.609402	290.633	0.643738	308.147	0.635296	388.499	0.605441
Color Plot	TRUE	339.898	0.633322			421.853	0.594773	396.186	0.611679	361.767	0.617243	354.043	0.627063	415.02	0.604329	376.457	0.613429	353.454	0.62077	392.495	0.606053	337.811	0.632587	275.382	0.664495	376.648	0.60845	290.938	0.642815	308.514	0.633887	387.173	0.604457
3D plot	TRUE	276.683	0.665193			422.688	0.594178	396.867	0.611114	362.545	0.616622	354.698	0.626479	416.035	0.603678	376.189	0.611628	354.111	0.620183	393.265	0.60546	338.454	0.631998	275.783	0.663935	376.221	0.607368	291.79	0.642075	309.542	0.632757	386.712	0.603338
Linear	TRUE	383.302	0.607368			423.895	0.593848	397.852	0.610801	363.67	0.616278	355.644	0.626155	417.501	0.603316	376.457	0.609826	355.059	0.619857	394.379	0.605132	339.383	0.631671	276.362	0.663625	376.648	0.606285	293.023	0.641664	311.028	0.632129	387.173	0.602219
Data Range	U41:Z55	293.707	0.643738			425.235	0.593848	398.946	0.610801	364.918	0.616278	356.694	0.626155	419.129	0.603316	377.227	0.608243	356.112	0.619857	395.614	0.605132	340.413	0.631671	277.005	0.663625	377.877	0.605333	294.39	0.641664	312.677	0.632129	388.499	0.601235
Filled Symbols	FALSE	311.852	0.635296			426.442	0.594178	399.931	0.611114	366.043	0.616622	357.64	0.626479	420.595	0.603678	378.408	0.607067	357.06	0.620183	396.728	0.60546	341.342	0.631998	277.584	0.663935	379.761	0.604627	295.623	0.642075	314.162	0.632757	390.531	0.600504
ConcAge	FALSE	394.349	0.603338			427.278	0.594773	400.612	0.611679	366.821	0.617243	358.295	0.627063	421.61	0.604329	379.856	0.606441	357.716	0.62077	397.498	0.606053	341.985	0.632587	277.985	0.664495	382.072	0.604251	296.475	0.642815	315.19	0.633887	393.023	0.600116
ConcSwap	FALSE	IsoLine	IsoLine			427.576	0.595514	400.855	0.612382	367.099	0.618017	358.529	0.627791	421.972	0.605142	381.397	0.606441	357.951	0.621503	397.773	0.606792	342.214	0.633322	278.128	0.665193	384.531	0.604251	296.78	0.643738	315.557	0.635296	395.676	0.600116
1st Symbol-row	1															382.846	0.607067									386.842	0.604627					398.168	0.600504
																384.026	0.608243									388.726	0.605333					400.2	0.601235
																384.797	0.609826									389.955	0.606285					401.526	0.602219
																385.064	0.611628									390.382	0.607368					401.987	0.603338

## Sheet: PlotDat8
Source sheet	Table S1 - U-Th-Pb dataset	249.767	0.677795	60	0.749695	252.923	0.677795	170.561	0.710292	209.76	0.690477	138.495	0.720245	175.646	0.703784	229.134	0.683356	154.136	0.713359	203.973	0.694074	113.062	0.727893	221.086	0.685112	268.927	0.668706
Plot name	Concordia7	168.431	0.710292	300	0.655061	252.61	0.678232	170.35	0.710785	209.501	0.690899	138.326	0.720749	175.423	0.704211	228.851	0.683914	153.946	0.713796	203.721	0.694495	112.924	0.728329	220.813	0.685525	268.594	0.66916
Plot Type	1	207.144	0.690477			251.735	0.678582	169.759	0.71118	208.775	0.691237	137.849	0.721154	174.798	0.704553	228.057	0.684362	153.412	0.714147	203.016	0.694833	112.536	0.728679	220.048	0.685856	267.663	0.669525
1st free col	29	136.779	0.720245			250.469	0.678776	168.905	0.711399	207.726	0.691425	137.161	0.721378	173.894	0.704742	226.911	0.68461	152.641	0.714341	201.995	0.69502	111.976	0.728874	218.942	0.68604	266.317	0.669727
Sigma Level	2	173.393	0.703784			249.065	0.678776	167.957	0.711399	206.562	0.691425	136.398	0.721378	172.891	0.704742	225.638	0.68461	151.786	0.714341	200.863	0.69502	111.354	0.728874	217.715	0.68604	264.823	0.669727
Absolute Errs	FALSE	226.275	0.683356			247.799	0.678582	167.104	0.71118	205.512	0.691237	135.71	0.721154	171.987	0.704553	224.492	0.684362	151.015	0.714147	199.843	0.694833	110.794	0.728679	216.61	0.685856	263.477	0.669525
Symbol Type	1	152.213	0.713359			246.924	0.678232	166.513	0.710785	204.786	0.690899	135.233	0.720749	171.362	0.704211	223.698	0.683914	150.481	0.713796	199.137	0.694495	110.407	0.728329	215.845	0.685525	262.545	0.66916
Inverse Plot	TRUE	201.429	0.694074			246.611	0.677795	166.302	0.710292	204.527	0.690477	135.063	0.720245	171.139	0.703784	223.415	0.683356	150.291	0.713359	198.885	0.694074	110.269	0.727893	215.572	0.685112	262.213	0.668706
Color Plot	TRUE	111.665	0.727893			246.924	0.677358	166.513	0.709799	204.786	0.690055	135.233	0.71974	171.362	0.703358	223.698	0.682797	150.481	0.712922	199.137	0.693652	110.407	0.727457	215.845	0.684699	262.545	0.668251
3D plot	TRUE	218.329	0.685112			247.799	0.677008	167.104	0.709404	205.512	0.689717	135.71	0.719336	171.987	0.703016	224.492	0.682349	151.015	0.712571	199.843	0.693315	110.794	0.727107	216.61	0.684368	263.477	0.667887
Linear	TRUE	265.57	0.668706			249.065	0.676813	167.957	0.709185	206.562	0.689529	136.398	0.719111	172.891	0.702826	225.638	0.682101	151.786	0.712377	200.863	0.693127	111.354	0.726913	217.715	0.684184	264.823	0.667685
Data Range	U56:Z66	IsoLine	IsoLine			250.469	0.676813	168.905	0.709185	207.726	0.689529	137.161	0.719111	173.894	0.702826	226.911	0.682101	152.641	0.712377	201.995	0.693127	111.976	0.726913	218.942	0.684184	266.317	0.667685
Filled Symbols	FALSE					251.735	0.677008	169.759	0.709404	208.775	0.689717	137.849	0.719336	174.798	0.703016	228.057	0.682349	153.412	0.712571	203.016	0.693315	112.536	0.727107	220.048	0.684368	267.663	0.667887
ConcAge	FALSE					252.61	0.677358	170.35	0.709799	209.501	0.690055	138.326	0.71974	175.423	0.703358	228.851	0.682797	153.946	0.712922	203.721	0.693652	112.924	0.727457	220.813	0.684699	268.594	0.668251
ConcSwap	FALSE					252.923	0.677795	170.561	0.710292	209.76	0.690477	138.495	0.720245	175.646	0.703784	229.134	0.683356	154.136	0.713359	203.973	0.694074	113.062	0.727893	221.086	0.685112	268.927	0.668706
1st Symbol-row	1

## Sheet: PlotDat9
Source sheet	Table S1 - U-Th-Pb dataset	403.122	0.620214	326.326	0.66	408.216	0.620214	447.807	0.605706	420.622	0.61648	406.966	0.623667	435.581	0.604779	464.45	0.598535	389.594	0.632029	488.241	0.584347	378.943	0.636264	368.386	0.642147	475.179	0.591054	454.316	0.597418
Plot name	Concordia8	442.044	0.605706	520	0.56472	407.712	0.620611	447.236	0.606233	420.095	0.617092	406.463	0.624048	435.037	0.605168	463.838	0.599027	389.109	0.632595	487.716	0.586953	378.478	0.636823	367.934	0.64264	474.598	0.591414	453.744	0.598238
Plot Type	1	415.298	0.61648			406.298	0.620929	445.637	0.606656	418.618	0.617583	405.055	0.624354	433.515	0.605479	462.123	0.599421	387.751	0.633049	486.202	0.589245	377.176	0.637271	366.668	0.643036	472.969	0.591702	452.143	0.598895
1st free col	31	401.889	0.623667			404.256	0.621106	443.326	0.60689	416.483	0.617855	403.019	0.624524	431.315	0.605652	459.645	0.59964	385.79	0.633301	483.884	0.590946	375.294	0.63752	364.838	0.643256	470.615	0.591862	449.83	0.59926
Sigma Level	2	430.094	0.604779			401.989	0.621106	440.761	0.60689	414.113	0.617855	400.76	0.624524	428.873	0.605652	456.894	0.59964	383.612	0.633301	481.039	0.591851	373.205	0.63752	362.808	0.643256	468.002	0.591862	447.262	0.59926
Absolute Errs	FALSE	458.27	0.598535			399.947	0.620929	438.45	0.606656	411.979	0.617583	398.724	0.624354	426.673	0.605479	454.416	0.599421	381.65	0.633049	478.013	0.591851	371.323	0.637271	360.978	0.643036	465.648	0.591702	444.948	0.598895
Symbol Type	1	384.701	0.632029			398.533	0.620611	436.851	0.606233	410.501	0.617092	397.316	0.624048	425.151	0.605168	452.701	0.599027	380.292	0.632595	475.169	0.590946	370.02	0.636823	359.712	0.64264	464.019	0.591414	443.347	0.598238
Inverse Plot	TRUE	479.526	0.584347			398.029	0.620214	436.281	0.605706	409.974	0.61648	396.813	0.623667	424.607	0.604779	452.089	0.598535	379.808	0.632029	472.85	0.589245	369.556	0.636264	359.26	0.642147	463.438	0.591054	442.776	0.597418
Color Plot	TRUE	374.249	0.636264			398.533	0.619817	436.851	0.605179	410.501	0.615868	397.316	0.623286	425.151	0.604391	452.701	0.598044	380.292	0.631463	471.337	0.586953	370.02	0.635704	359.712	0.641654	464.019	0.590694	443.347	0.596598
3D plot	TRUE	363.823	0.642147			399.947	0.619499	438.45	0.604756	411.979	0.615377	398.724	0.62298	426.673	0.60408	454.416	0.59765	381.65	0.631009	470.811	0.584347	371.323	0.635256	360.978	0.641258	465.648	0.590405	444.948	0.59594
Linear	TRUE	469.309	0.591054			401.989	0.619322	440.761	0.604521	414.113	0.615105	400.76	0.622811	428.873	0.603907	456.894	0.597431	383.612	0.630757	471.337	0.581741	373.205	0.635007	362.808	0.641038	468.002	0.590245	447.262	0.595576
Data Range	U67:Z79	448.546	0.597418			404.256	0.619322	443.326	0.604521	416.483	0.615105	403.019	0.622811	431.315	0.603907	459.645	0.597431	385.79	0.630757	472.85	0.579449	375.294	0.635007	364.838	0.641038	470.615	0.590245	449.83	0.595576
Filled Symbols	FALSE	IsoLine	IsoLine			406.298	0.619499	445.637	0.604756	418.618	0.615377	405.055	0.62298	433.515	0.60408	462.123	0.59765	387.751	0.631009	475.169	0.577748	377.176	0.635256	366.668	0.641258	472.969	0.590405	452.143	0.59594
ConcAge	FALSE					407.712	0.619817	447.236	0.605179	420.095	0.615868	406.463	0.623286	435.037	0.604391	463.838	0.598044	389.109	0.631463	478.013	0.576843	378.478	0.635704	367.934	0.641654	474.598	0.590694	453.744	0.596598
ConcSwap	FALSE					408.216	0.620214	447.807	0.605706	420.622	0.61648	406.966	0.623667	435.581	0.604779	464.45	0.598535	389.594	0.632029	481.039	0.576843	378.943	0.636264	368.386	0.642147	475.179	0.591054	454.316	0.597418
1st Symbol-row	1																			483.884	0.577748
																				486.202	0.579449
																				487.716	0.581741
																				488.241	0.584347

## Sheet: PlotDat2
Source sheet	Table S1 - U-Th-Pb dataset	490.424	0.570068	441.462	0.59	495.614	0.570068	506.076	0.564652	482.153	0.574862	510.448	0.56298	530.993	0.554932	540.435	0.552716	468.856	0.580048	523.76	0.556987	516.597	0.56263
Plot name	Concordia2	501.346	0.564652	560	0.541382	495.514	0.570577	505.985	0.565089	482.066	0.575251	510.364	0.563355	530.928	0.555275	540.333	0.553621	468.803	0.580358	523.707	0.557281	516.501	0.563029
Plot Type	1	477.602	0.574862			495.219	0.571067	505.716	0.565509	481.807	0.575625	510.115	0.563716	530.736	0.555605	540.031	0.554491	468.645	0.580657	523.551	0.557563	516.217	0.563413
1st free col	25	506.078	0.56298			494.739	0.571519	505.279	0.565896	481.386	0.57597	509.712	0.564048	530.423	0.555909	539.54	0.555293	468.39	0.580932	523.296	0.557823	515.756	0.563767
Sigma Level	2	527.609	0.554932			494.094	0.571915	504.69	0.566236	480.82	0.576272	509.168	0.564339	530.002	0.556175	538.88	0.555995	468.046	0.581173	522.954	0.558051	515.135	0.564077
Absolute Errs	FALSE	535.127	0.552716			493.307	0.572239	503.974	0.566514	480.131	0.57652	508.506	0.564578	529.489	0.556394	538.076	0.556572	467.627	0.581371	522.536	0.558238	514.378	0.564331
Symbol Type	1	466.09	0.580048			492.41	0.572481	503.156	0.566721	479.344	0.576704	507.751	0.564756	528.904	0.556556	537.158	0.557001	467.149	0.581518	522.06	0.558377	513.515	0.56452
Inverse Plot	TRUE	521.006	0.556987			491.436	0.572629	502.269	0.566849	478.49	0.576818	506.931	0.564865	528.269	0.556656	536.162	0.557264	466.63	0.581609	521.543	0.558463	512.578	0.564637
Color Plot	TRUE	511.604	0.56263			490.424	0.57268	501.346	0.566892	477.602	0.576856	506.078	0.564902	527.609	0.55669	535.127	0.557354	466.09	0.581639	521.006	0.558491	511.604	0.564676
3D plot	TRUE	IsoLine	IsoLine			489.411	0.572629	500.423	0.566849	476.714	0.576818	505.226	0.564865	526.949	0.556656	534.091	0.557264	465.551	0.581609	520.469	0.558463	510.63	0.564637
Linear	TRUE					488.438	0.572481	499.536	0.566721	475.86	0.576704	504.406	0.564756	526.314	0.556556	533.095	0.557001	465.032	0.581518	519.952	0.558377	509.693	0.56452
Data Range	U21:Z31					487.541	0.572239	498.718	0.566514	475.074	0.57652	503.651	0.564578	525.729	0.556394	532.178	0.556572	464.554	0.581371	519.476	0.558238	508.829	0.564331
Filled Symbols	TRUE					486.754	0.571915	498.002	0.566236	474.384	0.576272	502.988	0.564339	525.216	0.556175	531.373	0.555995	464.134	0.581173	519.059	0.558051	508.073	0.564077
ConcAge	FALSE					486.109	0.571519	497.413	0.565896	473.818	0.57597	502.445	0.564048	524.796	0.555909	530.713	0.555293	463.79	0.580932	518.716	0.557823	507.452	0.563767
ConcSwap	FALSE					485.629	0.571067	496.976	0.565509	473.397	0.575625	502.041	0.563716	524.483	0.555605	530.223	0.554491	463.535	0.580657	518.462	0.557563	506.99	0.563413
1st Symbol-row	1					485.334	0.570577	496.707	0.565089	473.138	0.575251	501.792	0.563355	524.29	0.555275	529.921	0.553621	463.378	0.580358	518.305	0.557281	506.706	0.563029
						485.234	0.570068	496.616	0.564652	473.051	0.574862	501.708	0.56298	524.225	0.554932	529.819	0.552716	463.324	0.580048	518.252	0.556987	506.61	0.56263
						485.334	0.569558	496.707	0.564215	473.138	0.574473	501.792	0.562606	524.29	0.554589	529.921	0.551812	463.378	0.579737	518.305	0.556694	506.706	0.562231
						485.629	0.569069	496.976	0.563795	473.397	0.574099	502.041	0.562245	524.483	0.55426	530.223	0.550942	463.535	0.579439	518.462	0.556412	506.99	0.561847
						486.109	0.568617	497.413	0.563407	473.818	0.573754	502.445	0.561913	524.796	0.553956	530.713	0.55014	463.79	0.579163	518.716	0.556152	507.452	0.561493
						486.754	0.568221	498.002	0.563068	474.384	0.573452	502.988	0.561622	525.216	0.553689	531.373	0.549437	464.134	0.578922	519.059	0.555924	508.073	0.561183
						487.541	0.567897	498.718	0.562789	475.074	0.573204	503.651	0.561383	525.729	0.553471	532.178	0.548861	464.554	0.578724	519.476	0.555737	508.829	0.560929
						488.438	0.567655	499.536	0.562582	475.86	0.573019	504.406	0.561205	526.314	0.553308	533.095	0.548432	465.032	0.578577	519.952	0.555598	509.693	0.56074
						489.411	0.567507	500.423	0.562455	476.714	0.572906	505.226	0.561096	526.949	0.553208	534.091	0.548168	465.551	0.578487	520.469	0.555512	510.63	0.560623
						490.424	0.567456	501.346	0.562412	477.602	0.572867	506.078	0.561059	527.609	0.553175	535.127	0.548079	466.09	0.578456	521.006	0.555483	511.604	0.560584
						491.436	0.567507	502.269	0.562455	478.49	0.572906	506.931	0.561096	528.269	0.553208	536.162	0.548168	466.63	0.578487	521.543	0.555512	512.578	0.560623
						492.41	0.567655	503.156	0.562582	479.344	0.573019	507.751	0.561205	528.904	0.553308	537.158	0.548432	467.149	0.578577	522.06	0.555598	513.515	0.56074
						493.307	0.567897	503.974	0.562789	480.131	0.573204	508.506	0.561383	529.489	0.553471	538.076	0.548861	467.627	0.578724	522.536	0.555737	514.378	0.560929
						494.094	0.568221	504.69	0.563068	480.82	0.573452	509.168	0.561622	530.002	0.553689	538.88	0.549437	468.046	0.578922	522.954	0.555924	515.135	0.561183
						494.739	0.568617	505.279	0.563407	481.386	0.573754	509.712	0.561913	530.423	0.553956	539.54	0.55014	468.39	0.579163	523.296	0.556152	515.756	0.561493
						495.219	0.569069	505.716	0.563795	481.807	0.574099	510.115	0.562245	530.736	0.55426	540.031	0.550942	468.645	0.579439	523.551	0.556412	516.217	0.561847
						495.514	0.569558	505.985	0.564215	482.066	0.574473	510.364	0.562606	530.928	0.554589	540.333	0.551812	468.803	0.579737	523.707	0.556694	516.501	0.562231
						495.614	0.570068	506.076	0.564652	482.153	0.574862	510.448	0.56298	530.993	0.554932	540.435	0.552716	468.856	0.580048	523.76	0.556987	516.597	0.56263
						ErrEll	ErrEll	ErrEll	ErrEll	ErrEll	ErrEll	ErrEll	ErrEll	ErrEll	ErrEll	ErrEll	ErrEll	ErrEll	ErrEll	ErrEll	ErrEll	ErrEll	ErrEll

## Sheet: Table S1 - U-Th-Pb dataset
Sample	Sub-sample	U (ppm)	abs error	Pb (ppm)	% error	δ234U (‰)	abs error	230Th/238U	% error	238U/204Pb	% error	206Pb/204Pb	% error	235U/204Pb	% error	207Pb/204Pb	% error	238U/206Pb	% error	207Pb/206Pb	% error	204Pb/206Pb	% error	206Pb/208Pb	% error
CP04	CP04-1-Pb-A	0.075	0.274	0.0015277	0.00707	0.856625	2.13787	1.0053	0.00577933	3405.5	13	24.5015	2.43	24.699	13	15.9481	0.698	138.992	13.2252	0.650905	2.52826	0.0408138	2.43	0.637942	2.46
	CP04-1-Pb-B	0.083	0.263	0.00149	0.00689	0.831556	1.75967	1.01351	0.0065733	3871.9	12.5	24.1892	2.23	28.082	12.5	15.9843	0.575	160.067	12.6974	0.660804	2.30294	0.0413408	2.23	0.627307	2.24
	CP04-1-Pb-C	0.06	0.354	0.00226	0.00585	1.38196	2.10543	1.18514	0.0160519	1742	9.51	20.5488	0.777	12.634	9.51	15.7546	0.396	84.7738	9.54169	0.766692	0.872092	0.0486647	0.777	0.539632	0.826
	CP04-1-Pb-D	0.077	0.28	0.00089	0.0119	2.46286	2.01639	1.03359	0.00727252	6238.7	25.2	27.6478	6.3	45.247	25.2	16.1461	1.18	225.649	25.9756	0.583991	6.40956	0.0361692	6.3	0.718781	6.41
	CP04-1-Pb-E	0.08	0.234	0.0015	0.00657	0.05327	1.80145	1.1234	0.00760869	3706.4	12	24.4672	2.22	26.881	12	15.9053	0.514	151.484	12.2036	0.650064	2.27873	0.040871	2.22	0.636634	2.27
	CP04-1-Pb-F	0.0945	0.483	0.001516	0.0038	-0.958524	1.00216	1.0101	0.00351044	4238.9	6.28	23.5503	1.16	30.743	6.28	15.8404	0.784	179.993	6.38624	0.672621	1.40009	0.0424623	1.16	0.617278	1.16
	CP04-1-Pb-G	0.073	0.504	0.0014491	0.00377	0.0177213	1.00715	1.00568	0.00388868	3539	6.68	24.9103	1.34	25.667	6.68	15.9312	0.316	142.07	6.81308	0.639544	1.37676	0.0401441	1.34	0.647591	1.37
	CP04-1-Pb-H	0.061	0.56	0.001624	3.99	1.02372	1.03439	1.01407	0.0071139	2563.5	6.53	23.1899	1.15	18.593	6.53	15.8379	0.817	110.544	6.63049	0.682964	1.41067	0.0431222	1.15	0.605758	1.11
	CP04-1-Pb-I	0.065	0.503	0.0013893	4.07	0.777099	1.0075	1.00903	0.00404317	3239.5	7.17	24.5725	1.41	23.495	7.17	15.9331	0.466	131.834	7.30733	0.648411	1.48501	0.0406959	1.41	0.638241	1.4
	CP04-1-Pb-J	0.074	0.488	0.001506	3.77	-0.566176	1.00528	1.01066	0.00422693	3449.3	6.64	24.7274	1.32	25.016	6.64	15.9532	0.358	139.493	6.76993	0.645161	1.36769	0.0404409	1.32	0.640904	1.32
	CP04-1-Pb-K	0.092517	0.524	0.0009035	5.52	-0.487165	1.00326	1.00608	0.00359659	7352.8	10.7	27.4209	2.76	53.327	10.7	16.0735	0.528	268.146	11.0502	0.586177	2.81005	0.0364686	2.76	0.71271	2.8
	CP04-1-2-Pb-A	0.076983	0.12	0.0034256	0.00151	-1.49469	1.0017	1.01038	0.00333763	1494.2	2.37	21.6008	0.299	10.837	2.37	15.7865	0.196	69.1734	2.38879	0.73083	0.357515	0.0462946	0.299	0.72881	0.28
	CP04-1-2-Pb-B	0.079249	0.113	0.0015423	0.00302	-0.644449	1.00599	1.01748	0.00364973	3545.5	5.18	24.1841	0.987	25.714	5.18	15.9402	0.357	146.605	5.27319	0.659119	1.04958	0.0413495	0.987	0.650567	0.166
	CP04-1-2-Pb-C	0.08	0.112	0.001274	0.00366	0.0804558	1.00426	1.01807	0.0040479	4443.1	6.51	25.2084	1.38	32.225	6.51	16.0335	0.392	176.255	6.65466	0.636039	1.4346	0.0396694	1.38	0.736109	0.236
	CP04-1-2-Pb-D	0.079	0.136	0.0015114	0.00418	-1.20687	1.00452	1.01427	0.0038743	3617.1	6.99	24.2204	1.61	26.233	6.99	15.8982	1.23	149.341	7.17302	0.656399	2.02608	0.0412876	1.61	0.722005	0.234
	CP04-1-2-Pb-E	0.089	0.112	0.002303	0.00227	-1.95666	1.00244	0.93953	0.00298191	2658.8	3.79	23.4776	0.643	19.284	3.79	15.9179	0.235	113.248	3.84416	0.678004	0.684598	0.0425938	0.643	0.738663	0.224
	CP04-1-2-Pb-F	0.045	0.193	0.0010667	0.00452	0.363228	1.20122	1.04222	0.00561763	2922.6	7.9	24.0772	1.43	21.197	7.9	16.03	0.437	121.385	8.02838	0.665775	1.49528	0.0415331	1.43	0.750161	0.177
	CP04-1-Pb-G	0.080125	0.507	0.24134	5.99e-05	-0.293208	1.00404	1.00768	0.00315545	20.988	0.521	18.3325	0.101	0.15222	0.521	15.629	0.15	1.14485	0.5307	0.85253	0.180834	0.054548	0.101	0.753541	0.172
	CP04-1-Pb-H	0.051	0.582	0.0039133	0.0011	5.67181	1.01141	1.01344	0.00278196	882.74	1.81	21.7656	0.23	6.4023	1.81	15.7463	0.169	40.5566	1.82455	0.723448	0.285414	0.045944	0.23	0.714996	0.16
	CP04-1-Pb-I	0.075	1.05	0.0018277	2.54	1.50632	1.00579	1.0052	0.0029946	2843.4	4.43	23.9821	0.78	20.622	4.43	15.93	0.241	118.563	4.49814	0.664243	0.816383	0.0416977	0.78	0.725117	0.16
	CP04-1-Pb-J	0.072	0.425	0.0013981	3.28	0.336653	1.00966	1.01317	0.00339868	3615	5.72	24.5634	1.12	26.218	5.72	15.9602	0.33	147.17	5.82862	0.649756	1.1676	0.040711	1.12	0.746971	0.156
	CP04-1-Pb-K	0.056	0.493	0.0022897	2.11	2.03255	1.0097	1.01168	0.00405254	1668.6	3.45	22.5406	0.496	12.102	3.45	15.8666	0.229	74.0265	3.48547	0.703911	0.546312	0.0443644	0.496	0.739316	0.249
	CP04-1-Pb-L	0.075	0.542	0.0021279	1.72	0.119463	1.00244	1.00423	0.00467231	2496.1	2.91	23.7345	0.528	18.103	2.91	16.2618	0.257	105.167	2.95751	0.685156	0.587225	0.0421327	0.528	0.578845	0.103
AR02i	AR02i-Pb-A	0.126	0.138	0.0054662	0.00313	1.6385	1.07773	1.05975	0.00290306	1515.9	4.88	20.4183	0.395	10.999	4.88	15.7465	0.235	74.2423	4.89596	0.771197	0.459619	0.0489757	0.395	0.529777	0.388
	AR02i-Pb-B	0.138	0.153	0.083444	0.00026	2.32999	1.1117	1.01113	0.00468486	109.1	0.422	19.9984	0.106	0.79157	0.422	15.765	0.153	5.45545	0.435109	0.788317	0.186132	0.0500041	0.106	0.511342	0.103
	AR02i-Pb-C	0.12	0.183	0.011374	0.0019	0.893882	1.15759	1.00773	0.00462185	732.16	2.91	20.4303	0.395	5.312	2.91	15.7452	0.189	35.837	2.93669	0.770683	0.437888	0.048947	0.395	0.527602	0.241
	AR02i-Pb-D	0.118	0.218	0.012954	0.00113	3.52979	2.62794	1.00494	0.00637464	600.27	1.67	20.4625	0.21	4.3536	1.67	15.8162	0.215	29.3352	1.68315	0.772938	0.300541	0.04887	0.21	0.657546	0.153
	AR02i-Pb-E	0.128	0.196	0.0051928	0.00246	1.57513	2.37958	1.0122	0.00701283	1680.1	3.94	21.8423	0.518	12.185	3.94	16.1146	0.303	76.9196	3.97391	0.737769	0.600111	0.0457827	0.518	0.684017	0.199
	AR02i-Pb-F	0.116	0.142	0.0044916	0.00162	0.920051	1.77512	1.00276	0.00444868	1721.8	2.51	21.3513	0.21	12.487	2.51	15.8506	0.342	80.6415	2.51877	0.742371	0.401328	0.0468356	0.21	0.621922	0.136
	AR02i-Pb-G	0.129	0.167	0.0090106	0.00129	-2.11292	2.08915	1.0054	0.00701681	951.41	1.91	20.8189	0.245	6.9002	1.91	15.8023	0.241	45.6992	1.92565	0.759035	0.343666	0.0480332	0.245	0.675461	0.188
	AR02i-Pb-H	0.72635	0.0263	0.0088943	0.000753	0.827394	2.56103	0.999514	0.00714285	715.94	1.16	20.5817	0.234	5.1925	1.16	15.7752	0.246	34.7853	1.18337	0.766471	0.339517	0.048587	0.234	0.663702	0.155
AR19	AR19_14m-Pb-A	2.766	0.0606	0.044015	0.000384	1.16732	1.00126	0.99785	0.00130733	4258.2	0.62	22.7378	0.138	30.884	0.62	15.8514	0.155	187.274	0.635172	0.697139	0.207531	0.0439796	0.138	0.586907	0.136
	AR19_14m-Pb-B	2.9125	0.0642	0.053114	0.000191	-1.84373	0.998189	0.997382	0.00139697	3697.1	0.317	22.3724	0.11	26.814	0.317	15.8332	0.152	165.253	0.335543	0.707713	0.187627	0.0446979	0.11	0.577388	0.115
	AR19_14m-Pb-C	2.5684	0.0605	0.058953	0.000245	-0.813612	0.999213	0.999315	0.00158902	2923.7	0.394	22.0302	0.138	21.204	0.394	15.816	0.152	132.713	0.417469	0.717924	0.2053	0.0453923	0.138	0.568382	0.113
	AR19_14m-Pb-D	2.7394	0.0477	0.03602	0.000483	1.02842	1.00108	1.00123	0.00131141	5164.4	0.78	22.9379	0.159	37.456	0.78	15.8547	0.157	225.147	0.796041	0.691204	0.22345	0.043596	0.159	0.592866	0.159
	AR19_14m-Pb-E	2.5317	0.0403	0.05352	0.000305	0.750885	1.00084	1.00425	0.00134682	3178.6	0.487	22.143	0.12	23.054	0.487	15.8231	0.154	143.549	0.501567	0.714586	0.195233	0.045161	0.12	0.571642	0.119
	AR19_14m-Pb-F	2.9936	0.0629	0.058912	0.000317	0.276982	1.00033	0.998199	0.0015868	3418.3	0.507	22.2162	0.154	24.792	0.507	15.8262	0.203	153.865	0.529873	0.712371	0.254804	0.0450122	0.154	0.573532	0.121
DR_D4	DR_D4-Pb-A	3.2528	0.146	0.026095	0.000421	57.3049	1.05732	0.688159	0.00147104	8155.5	0.641	19.7538	0.117	59.15	0.641	15.7298	0.159	412.858	0.65159	0.796291	0.197408	0.0506232	0.117	0.511841	0.112
	DR_D4-Pb-B	3.3232	0.152	0.045832	0.000211	56.5878	1.0566	0.537406	0.000994777	4671.1	0.353	19.0734	0.107	33.878	0.353	15.6876	0.155	244.901	0.36886	0.822482	0.188345	0.0524289	0.107	0.496441	0.102
	DR_D4-Pb-C	3.4716	0.0905	0.023873	0.000347	62.8924	1.0629	0.594155	0.000835016	9585.4	0.529	20.0607	0.117	69.52	0.529	15.7542	0.159	477.821	0.541784	0.78533	0.197408	0.0498488	0.117	0.518182	0.111
	DR_D4-Pb-D	3.3281	0.148	0.027674	0.00034	57.9352	1.05795	0.719365	0.00146213	7851.8	0.532	19.6648	0.118	56.947	0.532	15.7177	0.16	399.282	0.544929	0.799278	0.198806	0.0508523	0.118	0.51	0.108
	DR_D4-Pb-E	3.17	0.0872	0.025179	0.000343	66.3332	1.06634	0.827907	0.00113937	8231.6	0.52	19.7088	0.113	59.701	0.52	15.7288	0.157	417.662	0.532136	0.79806	0.193437	0.0507388	0.113	0.510831	0.109
SBB25-01	SBB25-01-PB-A	3.3421	0.0497	0.015958	0.00121	44.4503	1.04448	1.13401	0.00192578	14960	2.16	26.8374	0.563	108.5	2.16	16.0271	0.193	557.431	2.23217	0.597191	0.595162	0.0372614	0.563	0.692603	0.559
	SBB25-01-PB-B	4.2651	0.0486	0.010464	0.00221	42.73	1.04278	1.08773	0.00137248	29975	4.26	29.1485	1.3	217.4	4.26	16.1191	0.267	1028.36	4.45394	0.553001	1.32714	0.0343071	1.3	0.752942	1.3
	SBB25-01-PB-C	4.0885	0.0886	0.009068	0.0019	44.2243	1.04425	1.0735	0.00156492	33104	3.65	29.0545	0.563	240.09	3.65	16.1112	0.248	1139.38	3.69317	0.554516	0.615202	0.0344181	0.563	0.751618	1.12
	SBB25-01-PB-D	4.4351	0.0674	0.010884	0.00183	43.7007	1.04373	1.07529	0.00174128	29954	3.5	29.0426	1.07	217.25	3.5	16.1351	0.243	1031.38	3.6599	0.555567	1.09725	0.0344322	1.07	0.749282	1.07
	SBB25-01-PB-E	4.9902	0.0562	0.017056	0.000992	43.9481	1.04396	1.08384	0.00136328	21144	1.81	27.6979	0.511	153.35	1.81	16.0781	0.179	763.379	1.88075	0.580482	0.541444	0.0361038	0.511	0.714346	0.508
	SBB25-01-PB-F	4.2392	0.0617	0.010999	0.00182	44.63	1.04465	3.26284	0.00612337	27837	3.35	27.7231	0.213	201.89	3.35	16.0894	0.361	1004.11	3.35676	0.58036	0.419154	0.036071	0.213	0.717228	0.934
	SBB25-01-PB-G	4.1097	0.0597	0.010722	0.00225	46.007	1.04603	2.06429	0.00312214	28093	4.29	28.7015	1.81	203.75	4.29	16.1665	0.267	978.799	4.6562	0.563263	1.82959	0.0348414	1.81	0.739147	1.26
	SBB25-01-PB-H	4.3863	0.0558	0.01135	2	45.4855	1.0455	0.000576596	7.27598e-05	28144	3.74	28.2942	1.09	204.12	3.74	16.1255	0.235	994.693	3.8956	0.569923	1.11504	0.035343	1.09	0.730318	1.08
	SBB25-01-PB-I	2.4231	0.0657	0.014237	1.6	55.4094	1.05547	0.00109326	0.000132865	12240	2.91	27.2098	0.799	88.776	2.91	16.0951	4.29	449.838	3.0177	0.59152	4.36377	0.0367515	0.799	0.699599	0.758
	SBB25-01-PB-J	3.6235	0.0646	0.013438	1.71	43.8646	1.04389	0.000693642	8.67522e-05	19280	3.08	26.7578	0.8	139.83	3.08	16.0955	4.29	720.538	3.1822	0.601526	4.36395	0.0373723	0.8	0.689336	0.781
